# Supplementary material for: Heterogeneous nanoscopic lipid diffusion in the live cell membrane and its dependency on cholesterol
Source: Biophys J. 2022 Jul 16;121(16):3146–61. doi: 10.1016/j.bpj.2022.07.008 (PMC9463655; doi:10.1016/j.bpj.2022.07.008)
Supplement: Data S2. The diffusion coordinates of DOPE in the plasma membrane of PtK2 cells at 37°C (DOPE.mat) — The file contains 240 trajectories of DOPE. All trajectories start at the origin. The unit is nanometer. [file mmc3.zip]

Archive with 1 entries (1 files):
- DOPE.mat
